# Supplementary material for: Cytokine-Induced Killer Cells in Combination with Heat Shock Protein 90 Inhibitors Functioning via the Fas/FasL Axis Provides Rationale for a Potential Clinical Benefit in Burkitt’s lymphoma
Source: Int J Mol Sci. 2023 Aug 5;24(15):12476. doi: 10.3390/ijms241512476 (PMC10419260; doi:10.3390/ijms241512476)
Supplement: Supplementary file 1 [file ijms-24-12476-s001.zip]

Archive with 1 entries (1 files):
- supplementary table S1.xlsx
