# Supplementary material for: Cytokine-Induced Killer Cells in Combination with Heat Shock Protein 90 Inhibitors Functioning via the Fas/FasL Axis Provides Rationale for a Potential Clinical Benefit in Burkitt’s lymphoma
Source: Int J Mol Sci. 2023 Aug 5;24(15):12476. doi: 10.3390/ijms241512476 (PMC10419260; doi:10.3390/ijms241512476)
Supplement: Supplementary file 1 [file ijms-24-12476-s001.zip › supplementary table S1.xlsx]

## Sheet: Sheet1
HSP family	GENE	OS (low vs high expression）		HSP family	GENE	OS(low vs high expression）
		Kaplan_Meier plotter p-value				Kaplan_Meier plotter p-value
HSP70	HSPA1A	0.6252		HSP 40	DNAJA1	0.0021	**
	HSPA1B	0.0048	**		DNAJA2	0.025	*
	HSPA1L	0.5221			DNAJA3	0.0024	**
	HSPA2	0.0993			DNAJA4	0.0058	**
	HSPA5	0.0247	*		DNAJB1	0.0115	*
	HSPA6	0.363			DNAJB2	0.1914
	HSPA7	NA			DNAJB3	NA
	HSPA8	0.016	*		DNAJB4	0.1911
	HSPA9	0.0078	**		DNAJB5	0.8864
	HSPA12A	0.0232	*		DNAJB6	0.0012	**
	HSPA12B	0.5189			DNAJB7	0.6215
	HSPA13	0.0301	*		DNAJB8	0.338
	HSPA14	0.0064	**		DNAJB9	0.0024	**
HSP110	HSPH1	0.0163	*		DNAJB11	0.0039	**
	HSPA4	0.0077	**		DNAJB12	0.0137	*
	HSPA4L	0.704			DNAJB13	0.1847
	HYOU1	0.0035	**		DNAJB14	0.16
HSPB	HSPB1	0.5151			DNAJC1	0.0254	*
	HSPB2	0.4785			DNAJC2	0.0035	**
	HSPB3	0.3669			DNAJC3	0.0913
	HSPB4	NA			DNAJC4	0.4554
	HSPB5	NA			DNAJC5	0.0206	*
	HSPB6	0.5158			DNAJC5B	0.7854
	HSPB7	0.3652			DNAJC5G	0.0332	*
	HSPB8	0.5794			DNAJC6	0.5044
	HSPB9	0.822			DNAJC7	0.285
	HSPB10	NA			DNAJC8	0.461
	HSPB11	0.00015	***		DNAJC9	0.3628
HSPC (HSP90)	HSP90AA1	0.0171	*		DNAJC10	0.2019
	HSP90AA3P	NA			DNAJC11	0.0345	*
	HSP90AB1	0.0276	*		DNAJC12	0.552
	HSP90B1	0.0333	*		DNAJC13	0.3705
	TRAP1	NA			DNAJC14	0.7327
Chaperonins	BBS10	0.1318			DNAJC15	0.0016	**
	BBS12	0.0951			DNAJC16	0.1872
	HSPD1	0.0154	*		DNAJC17	0.00096	***
	HSPE1	0.0154	*		DNAJC18	0.4761
	MKKS	0.0037	**		DNAJC19	0.0064	**
	CCT1	NA			DNAJC20	NA
	CCT2	0.0239	*		DNAJC21	0.0164	*
	CCT3	0.0106	*		DNAJC22	0.0211	*
	CCT4	0.0133	*		DNAJC23	NA
	CCT5	0.8345			DNAJC24	0.1604
	CCT6A	0.0265	*		DNAJC25	0.4976
	CCT6B	0.306			DNAJC26	NA
	CCT7	0.0619			DNAJC27	0.4696
	CCT8	0.0035	**		DNAJC28	0.8385
					DNAJC29	NA
					DNAJC30	0.7725
Table S1. Association of 96 genes encoding heat shock proteins with overall survival of Burkitt's lymphoma patients from KM plotter. Stratifcation into high-expression and low-expression groups was performed according to median expression of each HSP. P-value p≤0,05 was considered as statistically signifcant. Six genes encoding HSPs marked in bold were identifed as signifcantly associated with ov…
